# Supplementary material for: Methylxanthines Induce a Change in the AD/Neurodegeneration-Linked Lipid Profile in Neuroblastoma Cells
Source: Int J Mol Sci. 2022 Feb 18;23(4):2295. doi: 10.3390/ijms23042295 (PMC8875332; doi:10.3390/ijms23042295)
Supplement: Supplementary file 1 [file ijms-23-02295-s001.zip]

Archive with 2 entries (2 files):
- ijms-1376935_Supplement table 2.xlsx
- ijms-1376935_Supplementary Material_revised version.pdf
